# Supplementary material for: Plasma Levels of Propionylcarnitine Improved Prediction of Heart Failure and All-Cause Mortality in Patients with Stable Coronary Artery Disease
Source: Biomolecules. 2024 Dec 29;15(1):27. doi: 10.3390/biom15010027 (PMC11764408; doi:10.3390/biom15010027)
Supplement: Supplementary file 1 [file biomolecules-15-00027-s001.zip]

Archive with 1 entries (1 files):
- biomolecules-3330540-supplementary.pdf
